# Supplementary material for: Transcranial direct current stimulation (tDCS) targeting the postcentral gyrus reduces malevolent creative ideation
Source: Soc Cogn Affect Neurosci. 2023 Mar 24;18(1):nsad019. doi: 10.1093/scan/nsad019 (PMC10077332; doi:10.1093/scan/nsad019)
Supplement: nsad019_Supp [file nsad019_supp.zip]

Archive with 1 entries (1 files):
- scan-22-251-File006.docx
